# Supplementary material for: Application of a Nomogram Model in Predicting Postoperative Delirium Following Percutaneous Coronary Intervention
Source: Bioengineering (Basel). 2025 Jun 11;12(6):637. doi: 10.3390/bioengineering12060637 (PMC12189321; doi:10.3390/bioengineering12060637)
Supplement: Supplementary file 1 [file bioengineering-12-00637-s001.zip]

Archive with 1 entries (1 files):
- bioengineering-3662567-supplementary.pdf
